# Supplementary material for: Seasonal Shifts in Soil Microbiome Structure Are Associated with the Cultivation of the Local Runner Bean Variety around the Lake Mikri Prespa
Source: Biology (Basel). 2022 Oct 31;11(11):1595. doi: 10.3390/biology11111595 (PMC9687114; doi:10.3390/biology11111595)
Supplement: Supplementary file 1 [file biology-11-01595-s001.zip]

Archive with 3 entries (3 files):
- Scheme S1.html
- Supplementary material.pdf
- Table S6_Post-hoc functional PTW.xlsx
