# Supplementary material for: Seasonal Shifts in Soil Microbiome Structure Are Associated with the Cultivation of the Local Runner Bean Variety around the Lake Mikri Prespa
Source: Biology (Basel). 2022 Oct 31;11(11):1595. doi: 10.3390/biology11111595 (PMC9687114; doi:10.3390/biology11111595)
Supplement: Supplementary file 1 [file biology-11-01595-s001.zip › Table S6_Post-hoc functional PTW.xlsx]

## Sheet: Post-hoc pvalue 0.05 effect0.7 
Supplementary Table S3. Multiple group statistics table for the predicted functional diversity in the different treatments: Autumn, Spring, and Summer, based on the abundances of sequences associated with specific metabolic pathways. The analysis was performed in the STAMP software using ANOVA with p-value ≤ .05 and effect size >0.9.
pathway	description	p-values	p-values (corrected)	Effect size	AUTUMN_AC: mean rel. freq. (%)	AUTUMN_AC: std. dev. (%)	SPRING_BC: mean rel. freq. (%)	SPRING_BC: std. dev. (%)	SUMMER_DC: mean rel. freq. (%)	SUMMER_DC: std. dev. (%)	F11_AC	F11_AC: parent seq. count	F11_AC: rel. freq. (%)	F1_AC	F1_AC: parent seq. count	F1_AC: rel. freq. (%)	F2_AC	F2_AC: parent seq. count	F2_AC: rel. freq. (%)	F3_AC	F3_AC: parent seq. count	F3_AC: rel. freq. (%)	F4_AC	F4_AC: parent seq. count	F4_AC: rel. freq. (%)	F5_AC	F5_AC: parent seq. count	F5_AC: rel. freq. (%)	F6_AC	F6_AC: parent seq. count	F6_AC: rel. freq. (%)	F7_AC	F7_AC: parent seq. count	F7_AC: rel. freq. (%)	F9_AC	F9_AC: parent seq. count	F9_AC: rel. freq. (%)	F11_BC	F11_BC: parent seq. count	F11_BC: rel. freq. (%)	F1_BC	F1_BC: parent seq. count	F1_BC: rel. freq. (%)	F2_BC	F2_BC: parent seq. count	F2_BC: rel. freq. (%)	F3_BC	F3_BC: parent seq. count	F3_BC: rel. freq. (%)
PWY-6383	mono-trans, poly-cis decaprenyl phosphate biosynthesis	2.43029e-08	2.43029e-08	0.768009	0.065496	0.00817775	0.0335546	0.00657663	0.0850926	0.0172834	1031.85	1.74411e+06	0.0591621	1311.74	2.32364e+06	0.056452	1682.97	2.68054e+06	0.0627848	1013.87	1.35286e+06	0.0749426	798.46	1.29258e+06	0.0617727	586.313	1.04204e+06	0.0562659	1613.9	2.53843e+06	0.0635785	1335.67	1.69713e+06	0.0787014	876.959	1.15687e+06	0.0758042	734.522	1.82048e+06	0.0403478	633.276	1.629e+06	0.0388751	559.445	1.56225e+06	0.0358102	875.92	2.31802e+06	0.0377874
PWY-7616	methanol oxidation to carbon dioxide	4.4892e-08	4.4892e-08	0.755836	0.0459025	0.00549894	0.0249625	0.00465907	0.055138	0.0101244	846.87	1.74411e+06	0.0485559	1006.05	2.32364e+06	0.0432964	1336.21	2.68054e+06	0.0498487	745.641	1.35286e+06	0.0551157	509.85	1.29258e+06	0.0394444	371.849	1.04204e+06	0.0356847	1246.36	2.53843e+06	0.0490995	766.692	1.69713e+06	0.0451757	542.587	1.15687e+06	0.0469011	623.113	1.82048e+06	0.034228	461.263	1.629e+06	0.0283157	390.907	1.56225e+06	0.025022	619.65	2.31802e+06	0.0267319
ALL-CHORISMATE-PWY	superpathway of chorismate metabolism	4.88645e-08	4.88645e-08	0.754105	0.170865	0.00503945	0.140361	0.0118062	0.17964	0.0106022	2854.48	1.74411e+06	0.163664	4094.46	2.32364e+06	0.176209	4731.96	2.68054e+06	0.17653	2334.42	1.35286e+06	0.172554	2227.77	1.29258e+06	0.172351	1702.22	1.04204e+06	0.163354	4190.62	2.53843e+06	0.165087	2939.46	1.69713e+06	0.173201	2022.59	1.15687e+06	0.174832	2589.49	1.82048e+06	0.142242	2274.86	1.629e+06	0.139648	2263.18	1.56225e+06	0.144866	2977.65	2.31802e+06	0.128457
PWY1G-0	mycothiol biosynthesis	5.14106e-08	5.14106e-08	0.753062	0.0692778	0.00757546	0.0410496	0.00666931	0.0868926	0.0157752	1007.26	1.74411e+06	0.0577519	1457.34	2.32364e+06	0.0627179	1732.96	2.68054e+06	0.0646496	1061.63	1.35286e+06	0.0784731	947.251	1.29258e+06	0.0732839	646.112	1.04204e+06	0.0620044	1737.61	2.53843e+06	0.0684519	1362.98	1.69713e+06	0.0803108	877.562	1.15687e+06	0.0758563	939.218	1.82048e+06	0.0515918	731.188	1.629e+06	0.0448857	647.877	1.56225e+06	0.0414707	1006.61	2.31802e+06	0.0434256
PWY-1269	CMP-3-deoxy-D-manno-octulosonate biosynthesis I	1.11906e-07	1.11906e-07	0.736526	0.386215	0.0116714	0.443564	0.0133059	0.347862	0.0366936	6919.34	1.74411e+06	0.396725	9181.85	2.32364e+06	0.39515	10583.2	2.68054e+06	0.394816	5030.83	1.35286e+06	0.371865	5052.79	1.29258e+06	0.390908	4177.1	1.04204e+06	0.400858	9746.32	2.53843e+06	0.38395	6216.78	1.69713e+06	0.366311	4342.31	1.15687e+06	0.375348	8062.28	1.82048e+06	0.442866	7373.93	1.629e+06	0.452666	6727.72	1.56225e+06	0.430642	10465.2	2.31802e+06	0.45147
NAGLIPASYN-PWY	lipid IVA biosynthesis	1.3696e-07	1.3696e-07	0.732053	0.397981	0.0154482	0.452252	0.0120699	0.357086	0.0358334	7218.04	1.74411e+06	0.413852	9629.52	2.32364e+06	0.414415	11088.1	2.68054e+06	0.41365	5215.72	1.35286e+06	0.385532	5182.75	1.29258e+06	0.400962	4264.33	1.04204e+06	0.409229	10015.6	2.53843e+06	0.394558	6334.11	1.69713e+06	0.373224	4354.58	1.15687e+06	0.376409	8532.21	1.82048e+06	0.468679	7270.56	1.629e+06	0.446321	6926.67	1.56225e+06	0.443377	10572.4	2.31802e+06	0.456094
GLYCOLYSIS-E-D	superpathway of glycolysis and Entner-Doudoroff	1.79948e-07	1.79948e-07	0.725887	0.473866	0.00620143	0.44811	0.00764273	0.486063	0.0136628	8256.45	1.74411e+06	0.47339	10967.5	2.32364e+06	0.471996	12810.8	2.68054e+06	0.47792	6448.85	1.35286e+06	0.476681	6069.41	1.29258e+06	0.469559	4796.95	1.04204e+06	0.460342	12170.6	2.53843e+06	0.479452	8197.1	1.69713e+06	0.482997	5465.72	1.15687e+06	0.472456	8081.65	1.82048e+06	0.44393	7306.26	1.629e+06	0.448512	7152.62	1.56225e+06	0.457841	10594.1	2.31802e+06	0.457033
PWY-6396	superpathway of 2,3-butanediol biosynthesis	1.9265e-07	1.9265e-07	0.724325	0.0349773	0.00505878	0.0229792	0.00230584	0.0364468	0.00326174	724.515	1.74411e+06	0.0415406	730.112	2.32364e+06	0.031421	844.34	2.68054e+06	0.0314989	502.586	1.35286e+06	0.0371498	393.249	1.29258e+06	0.0304236	311.786	1.04204e+06	0.0299207	984.66	2.53843e+06	0.0387901	515.453	1.69713e+06	0.030372	505.316	1.15687e+06	0.0436794	403.191	1.82048e+06	0.0221475	384.956	1.629e+06	0.0236314	368.651	1.56225e+06	0.0235974	515.002	2.31802e+06	0.0222173
NONOXIPENT-PWY	pentose phosphate pathway (non-oxidative branch)	2.07299e-07	2.07299e-07	0.722636	0.733586	0.00653557	0.74909	0.00861874	0.718751	0.0077248	12869.9	1.74411e+06	0.737904	16991.5	2.32364e+06	0.731245	19506.8	2.68054e+06	0.727721	9995.79	1.35286e+06	0.738862	9652.56	1.29258e+06	0.746768	7599.54	1.04204e+06	0.729294	18708.6	2.53843e+06	0.737013	12328	1.69713e+06	0.726405	8411.2	1.15687e+06	0.727063	13812.7	1.82048e+06	0.758738	12263.8	1.629e+06	0.752842	11504.1	1.56225e+06	0.736382	17557.5	2.31802e+06	0.757437
PWY-6071	superpathway of phenylethylamine degradation	2.1452e-07	2.1452e-07	0.721844	0.0521768	0.00436903	0.0364619	0.00444784	0.0586893	0.0078586	1032.79	1.74411e+06	0.0592158	1073.57	2.32364e+06	0.0462022	1478.34	2.68054e+06	0.055151	738.189	1.35286e+06	0.0545649	682.669	1.29258e+06	0.0528146	497.213	1.04204e+06	0.0477153	1429.97	2.53843e+06	0.0563328	868.982	1.69713e+06	0.051203	536.69	1.15687e+06	0.0463914	774.097	1.82048e+06	0.0425216	624.038	1.629e+06	0.038308	619.421	1.56225e+06	0.0396492	751.041	2.31802e+06	0.0324001
PWY-5022	4-aminobutanoate degradation V	2.71556e-07	2.71556e-07	0.716325	0.217406	0.00660207	0.195534	0.00729297	0.231406	0.0127325	3652.42	1.74411e+06	0.209414	4869.92	2.32364e+06	0.209582	5570.61	2.68054e+06	0.207817	3071.14	1.35286e+06	0.22701	2795.49	1.29258e+06	0.216273	2300.46	1.04204e+06	0.220765	5601.08	2.53843e+06	0.220651	3808	1.69713e+06	0.224378	2553.99	1.15687e+06	0.220767	3543.8	1.82048e+06	0.194663	3175.31	1.629e+06	0.194924	3082.71	1.56225e+06	0.197325	4405.53	2.31802e+06	0.190056
TEICHOICACID-PWY	teichoic acid (poly-glycerol) biosynthesis	3.21369e-07	3.21369e-07	0.712315	0.0344246	0.00579805	0.0221916	0.00421032	0.0482194	0.00925318	488.131	1.74411e+06	0.0279873	808.931	2.32364e+06	0.0348131	928.347	2.68054e+06	0.0346329	521.022	1.35286e+06	0.0385125	400.364	1.29258e+06	0.0309741	307.587	1.04204e+06	0.0295177	699.141	2.53843e+06	0.0275422	777.158	1.69713e+06	0.0457924	463.317	1.15687e+06	0.0400491	323.935	1.82048e+06	0.017794	474.702	1.629e+06	0.0291407	330.701	1.56225e+06	0.0211683	498.646	2.31802e+06	0.0215117
PWY-6467	Kdo transfer to lipid IVA III (Chlamydia)	3.68344e-07	3.68344e-07	0.709026	0.406108	0.0155293	0.463575	0.0136277	0.360407	0.0420308	7336.93	1.74411e+06	0.420668	9923.96	2.32364e+06	0.427087	11070.4	2.68054e+06	0.41299	5255.41	1.35286e+06	0.388466	5395.88	1.29258e+06	0.417451	4309.99	1.04204e+06	0.41361	10296.7	2.53843e+06	0.405634	6446.91	1.69713e+06	0.379871	4502.46	1.15687e+06	0.389192	8498.91	1.82048e+06	0.46685	7641.94	1.629e+06	0.469119	7056.19	1.56225e+06	0.451668	10890.5	2.31802e+06	0.469821
PWY-7237	myo-, chiro- and scillo-inositol degradation	3.91475e-07	3.91475e-07	0.707545	0.0841341	0.015668	0.0447493	0.0063764	0.0945749	0.0168713	1564.5	1.74411e+06	0.0897018	1688.38	2.32364e+06	0.072661	1992.22	2.68054e+06	0.0743217	1541.27	1.35286e+06	0.113926	821.82	1.29258e+06	0.06358	682.47	1.04204e+06	0.0654936	2438.33	2.53843e+06	0.0960565	1444.08	1.69713e+06	0.0850895	1114.95	1.15687e+06	0.0963761	852.72	1.82048e+06	0.0468404	729.19	1.629e+06	0.0447631	842.44	1.56225e+06	0.0539247	1174.71	2.31802e+06	0.0506773
PWY-5845	superpathway of menaquinol-9 biosynthesis	3.98585e-07	3.98585e-07	0.707106	0.149006	0.0102662	0.12449	0.00750333	0.162815	0.0122649	2562	1.74411e+06	0.146894	4041.35	2.32364e+06	0.173923	4028.79	2.68054e+06	0.150298	2018.69	1.35286e+06	0.149216	1840.87	1.29258e+06	0.142419	1424.39	1.04204e+06	0.136693	3542.45	2.53843e+06	0.139553	2498.56	1.69713e+06	0.147223	1791.24	1.15687e+06	0.154834	2231.26	1.82048e+06	0.122565	2197.4	1.629e+06	0.134893	1955.03	1.56225e+06	0.125142	2773.97	2.31802e+06	0.11967
PWY-5850	superpathway of menaquinol-6 biosynthesis I	3.98585e-07	3.98585e-07	0.707106	0.149006	0.0102662	0.12449	0.00750333	0.162815	0.0122649	2562	1.74411e+06	0.146894	4041.35	2.32364e+06	0.173923	4028.79	2.68054e+06	0.150298	2018.69	1.35286e+06	0.149216	1840.87	1.29258e+06	0.142419	1424.39	1.04204e+06	0.136693	3542.45	2.53843e+06	0.139553	2498.56	1.69713e+06	0.147223	1791.24	1.15687e+06	0.154834	2231.26	1.82048e+06	0.122565	2197.4	1.629e+06	0.134893	1955.03	1.56225e+06	0.125142	2773.97	2.31802e+06	0.11967
PWY-5896	superpathway of menaquinol-10 biosynthesis	3.98585e-07	3.98585e-07	0.707106	0.149006	0.0102662	0.12449	0.00750333	0.162815	0.0122649	2562	1.74411e+06	0.146894	4041.35	2.32364e+06	0.173923	4028.79	2.68054e+06	0.150298	2018.69	1.35286e+06	0.149216	1840.87	1.29258e+06	0.142419	1424.39	1.04204e+06	0.136693	3542.45	2.53843e+06	0.139553	2498.56	1.69713e+06	0.147223	1791.24	1.15687e+06	0.154834	2231.26	1.82048e+06	0.122565	2197.4	1.629e+06	0.134893	1955.03	1.56225e+06	0.125142	2773.97	2.31802e+06	0.11967
PWY-5860	superpathway of demethylmenaquinol-6 biosynthesis I	4.0415e-07	4.0415e-07	0.706768	0.10851	0.00815802	0.0891052	0.00575333	0.119701	0.00995976	1866.34	1.74411e+06	0.107008	2980.25	2.32364e+06	0.128258	2935.41	2.68054e+06	0.109508	1470.96	1.35286e+06	0.108729	1331.01	1.29258e+06	0.102973	1028.7	1.04204e+06	0.0987194	2564.53	2.53843e+06	0.101028	1819.57	1.69713e+06	0.107214	1309.01	1.15687e+06	0.113151	1593.94	1.82048e+06	0.0875558	1580.47	1.629e+06	0.0970212	1401.49	1.56225e+06	0.0897095	1978.42	2.31802e+06	0.0853498
PWY-5862	superpathway of demethylmenaquinol-9 biosynthesis	4.0415e-07	4.0415e-07	0.706768	0.10851	0.00815802	0.0891052	0.00575333	0.119701	0.00995976	1866.34	1.74411e+06	0.107008	2980.25	2.32364e+06	0.128258	2935.41	2.68054e+06	0.109508	1470.96	1.35286e+06	0.108729	1331.01	1.29258e+06	0.102973	1028.7	1.04204e+06	0.0987194	2564.53	2.53843e+06	0.101028	1819.57	1.69713e+06	0.107214	1309.01	1.15687e+06	0.113151	1593.94	1.82048e+06	0.0875558	1580.47	1.629e+06	0.0970212	1401.49	1.56225e+06	0.0897095	1978.42	2.31802e+06	0.0853498
GLUCUROCAT-PWY	Pathway: β-D-glucuronide and D-glucuronate degradation	5.14168e-07	5.14168e-07	0.700825	0.103781	0.0105883	0.0818164	0.00914697	0.117402	0.0089143	1810.92	1.74411e+06	0.103831	2587.14	2.32364e+06	0.11134	2743.47	2.68054e+06	0.102348	1473.49	1.35286e+06	0.108917	1019.2	1.29258e+06	0.0788501	1003.72	1.04204e+06	0.0963228	2761.57	2.53843e+06	0.10879	1782.57	1.69713e+06	0.105034	1372.05	1.15687e+06	0.1186	1179.24	1.82048e+06	0.0647764	1365.41	1.629e+06	0.0838188	1354.7	1.56225e+06	0.0867147	1929.04	2.31802e+06	0.0832191
ANAEROFRUCAT-PWY	homolactic fermentation	5.29875e-07	5.29875e-07	0.700074	0.463059	0.00839241	0.431557	0.00982354	0.480562	0.0190126	8025.98	1.74411e+06	0.460176	10521.2	2.32364e+06	0.452789	12544.7	2.68054e+06	0.467992	6327.32	1.35286e+06	0.467698	5967.77	1.29258e+06	0.461695	4663.92	1.04204e+06	0.447576	12010.6	2.53843e+06	0.473149	8052.03	1.69713e+06	0.474449	5344.87	1.15687e+06	0.462009	7730.62	1.82048e+06	0.424648	6923.71	1.629e+06	0.425029	6976.49	1.56225e+06	0.446566	10290.3	2.31802e+06	0.443925
[truncated: 42 more columns]
